# Supplementary material for: Functional Dissection of Protein Kinases in Sexual Development and Female Receptivity of Drosophila
Source: Front Cell Dev Biol. 2022 Jun 9;10:923171. doi: 10.3389/fcell.2022.923171 (PMC9220291; doi:10.3389/fcell.2022.923171)
Supplement: Supplementary file 2 [file Table1.XLSX]

## Sheet: RNAi list
	Tsinghua Stock Number	CG Number	Gene Symbol	Forward oligo	Reverse oligo	Location	Vector
1	THU0136	CG7156	CG7156	ctagcagtAAGGAGCAAACGAACAACGAAtagttatattcaagcataTTCGTTGTTCGTTTGCTCCTTgcg	aattcgcAAGGAGCAAACGAACAACGAAtatgcttgaatataactaTTCGTTGTTCGTTTGCTCCTTactg	attP2	VALIUM22
2	THU2604	CG32944	CG32944	CACCGAATTCACAACATCAGTGACCATCGC	ACAGTTGAGGTGGTCTTCGG	attP2	VALIUM10
3	TH01575.N	CG6498	dop	ctagcagtCACGATGGAGTGGTCAACAAAtagttatattcaagcataTTTGTTGACCACTCCATCGTGgcg	aattcgcCACGATGGAGTGGTCAACAAAtatgcttgaatataactaTTTGTTGACCACTCCATCGTGactg	attP40	VALIUM20
4	THU0271	CG4012	gek	ctagcagtAAGAGTCTTAAAGAACTTCAAtagttatattcaagcataTTGAAGTTCTTTAAGACTCTTgcg	aattcgcAAGAGTCTTAAAGAACTTCAAtatgcttgaatataactaTTGAAGTTCTTTAAGACTCTTactg	attP2	VALIUM22
5	THU0208	CG17998	Gprk2	ctagcagtCAGCTGTTAGCTAAATCGATAtagttatattcaagcataTATCGATTTAGCTAACAGCTGgcg	aattcgcCAGCTGTTAGCTAAATCGATAtatgcttgaatataactaTATCGATTTAGCTAACAGCTGactg	attP2	VALIUM22
6	THU0081	CG7719	gwl	ctagcagtCAAGTCAGAGATGATCAACAAtagttatattcaagcataTTGTTGATCATCTCTGACTTGgcg	aattcgcCAAGTCAGAGATGATCAACAAtatgcttgaatataactaTTGTTGATCATCTCTGACTTGactg	attP2	VALIUM22
7	THU4590	CG6297	JIL-1	ctagcagtTAGCGCGATTAAGACATACAAtagttatattcaagcataTTGTATGTCTTAATCGCGCTAgcg		attP2	VALIUM22
8	THU1487	CG1210	Pdk1	ctagcagtTAGATGTAAGACAGACTGCAAtagttatattcaagcataTTGCAGTCTGTCTTACATCTAgcg	aattcgcTAGATGTAAGACAGACTGCAAtatgcttgaatataactaTTGCAGTCTGTCTTACATCTAactg	attP2	VALIUM20
9	THU2972	CG2049	Pkn	GTCTAGAGAGGAGTTCACGTCGGAGAA	AGAATTCCAAATGCTTGCTTTTCCACA	attP2	VALIUM10
10	THU0186	CG9774	rok	ctagcagtAACGTTGTTCGTAGTTTGTAAtagttatattcaagcataTTACAAACTACGAACAACGTTgcg	aattcgcAACGTTGTTCGTAGTTTGTAAtatgcttgaatataactaTTACAAACTACGAACAACGTTactg	attP2	VALIUM22
11	THU0572	CG10539	S6k	ctagcagtCACCTAGATACTACAGTTAGAtagttatattcaagcataTCTAACTGTAGTATCTAGGTGgcg	aattcgcCACCTAGATACTACAGTTAGAtatgcttgaatataactaTCTAACTGTAGTATCTAGGTGactg	attP2	VALIUM20
12	TH01604.N	CG17596	S6kII	ctagcagtAAAGGTGTTTCTAGTGCGAAAtagttatattcaagcataTTTCGCACTAGAAACACCTTTgcg	aattcgcAAAGGTGTTTCTAGTGCGAAAtatgcttgaatataactaTTTCGCACTAGAAACACCTTTactg	attP40	VALIUM20
13	THU0046	CG7001	Pk17E	ctagcagtCAACGGCGAGTTGTTCTCAAAtagttatattcaagcataTTTGAGAACAACTCGCCGTTGgcg	aattcgcCAACGGCGAGTTGTTCTCAAAtatgcttgaatataactaTTTGAGAACAACTCGCCGTTGactg	attP2	VALIUM22
14	THU0027	CG8637	trc	ctagcagtCAGCAGCGAAATACCCATAAAtagttatattcaagcataTTTATGGGTATTTCGCTGCTGgcg	aattcgcCAGCAGCGAAATACCCATAAAtatgcttgaatataactaTTTATGGGTATTTCGCTGCTGactg	attP2	VALIUM22
15	THU0564	CG12072	wts	ctagcagtAAGCTAGCAATGTTAGACCAAtagttatattcaagcataTTGGTCTAACATTGCTAGCTTgcg	aattcgcAAGCTAGCAATGTTAGACCAAtatgcttgaatataactaTTGGTCTAACATTGCTAGCTTactg	attP2	VALIUM20
16	THU3537	CG32703	Erk7	ctagcagtCAGGCACAGTCTCAAGGTAAAtagttatattcaagcataTTTACCTTGAGACTGTGCCTGgcg	aattcgcCAGGCACAGTCTCAAGGTAAAtatgcttgaatataactaTTTACCTTGAGACTGTGCCTGactg	attP2	VALIUM20
17	THU4197	CG7892	nmo	ctagcagtCAGCAGCGGTATCGACGCAAAtagttatattcaagcataTTTGCGTCGATACCGCTGCTGgcg	aattcgcCAGCAGCGGTATCGACGCAAAtatgcttgaatataactaTTTGCGTCGATACCGCTGCTGactg	attP40	VALIUM20
18	THU0272	CG3608	Adck1	ctagcagtTCGGATATTTCCCGACTTCAAtagttatattcaagcataTTGAAGTCGGGAAATATCCGAgcg	aattcgcTCGGATATTTCCCGACTTCAAtatgcttgaatataactaTTGAAGTCGGGAAATATCCGAactg	attP2	VALIUM22
19	THU0193	CG3008	CG3008	ctagcagtCAGGATAATAACGATAACAAAtagttatattcaagcataTTTGTTATCGTTATTATCCTGgcg	aattcgcCAGGATAATAACGATAACAAAtatgcttgaatataactaTTTGTTATCGTTATTATCCTGactg	attP2	VALIUM22
20	THU5098	CG3631	CG3631	CTAGCAGTCGGGAAGTGTCACTACTGCAATAGTTATATTCAAGCATATTGCAGTAGTGACACTTCCCGGCG		attP40	VALIUM20
21	THU0059	CG7616	Adck5	ctagcagtTGCGATTTGTACGATCCTTAAtagttatattcaagcataTTAAGGATCGTACAAATCGCAgcg	aattcgcTGCGATTTGTACGATCCTTAAtatgcttgaatataactaTTAAGGATCGTACAAATCGCAactg	attP2	VALIUM22
22	THU0234	CG32649	Coq8	ctagcagtCTGCAAGATTACATATGTTAAtagttatattcaagcataTTAACATATGTAATCTTGCAGgcg	aattcgcCTGCAAGATTACATATGTTAAtatgcttgaatataactaTTAACATATGTAATCTTGCAGactg	attP2	VALIUM22
23	THU1538	CG10917	fj	ctagcagtCAGATACAGTGCGACAATCTAtagttatattcaagcataTAGATTGTCGCACTGTATCTGgcg	aattcgcCAGATACAGTGCGACAATCTAtatgcttgaatataactaTAGATTGTCGCACTGTATCTGactg	attP2	VALIUM20
24	THU0256	CG4252	mei-41	ctagcagtACGGCTCAATATAACAACAAAtagttatattcaagcataTTTGTTGTTATATTGAGCCGTgcg	aattcgcACGGCTCAATATAACAACAAAtatgcttgaatataactaTTTGTTGTTATATTGAGCCGTactg	attP2	VALIUM22
25	THU0235	CG32743	nonC	ctagcagtCACAGACTTGTTCTACAACAAtagttatattcaagcataTTGTTGTAGAACAAGTCTGTGgcg	aattcgcCACAGACTTGTTCTACAACAAtatgcttgaatataactaTTGTTGTAGAACAAGTCTGTGactg	attP2	VALIUM22
26	THU0009	CG8808	Pdk	ctagcagtAACAAAGTTGTTGAAGATAAAtagttatattcaagcataTTTATCTTCAACAACTTTGTTgcg	aattcgcAACAAAGTTGTTGAAGATAAAtatgcttgaatataactaTTTATCTTCAACAACTTTGTTactg	attP2	VALIUM22
27	THU0745	CG40494	RhoGAP1A	ctagcagtAACGATGTCGATATCGATAAAtagttatattcaagcataTTTATCGATATCGACATCGTTgcg	aattcgcAACGATGTCGATATCGATAAAtatgcttgaatataactaTTTATCGATATCGACATCGTTactg	attP2	VALIUM20
28	TH03739.N	CG11660	RIOK1	CAGCTGGTCATTATCGATGTA	TACATCGATAATGACCAGCTG	attP40	VALIUM20
29	THU0194	CG17603	Taf1	ctagcagtCAGATTTGGTATGATATGCTAtagttatattcaagcataTAGCATATCATACCAAATCTGgcg	aattcgcCAGATTTGGTATGATATGCTAtatgcttgaatataactaTAGCATATCATACCAAATCTGactg	attP2	VALIUM22
30	THU0137	CG5092	Tor	ctagcagtTGCGACAGATATCAACGAGAAtagttatattcaagcataTTCTCGTTGATATCTGTCGCAgcg	aattcgcTGCGACAGATATCAACGAGAAtatgcttgaatataactaTTCTCGTTGATATCTGTCGCAactg	attP2	VALIUM22
31	THU0248	CG1495	CaMKI	ctagcagtAACAATTGTTCTAGTCTAGTAtagttatattcaagcataTACTAGACTAGAACAATTGTTgcg	aattcgcAACAATTGTTCTAGTCTAGTAtatgcttgaatataactaTACTAGACTAGAACAATTGTTactg	attP2	VALIUM22
32	THU0212	CG18069	CaMKII	ctagcagtTCGGACAATTACGACATCAAAtagttatattcaagcataTTTGATGTCGTAATTGTCCGAgcg	aattcgcTCGGACAATTACGACATCAAAtatgcttgaatataactaTTTGATGTCGTAATTGTCCGAactg	attP2	VALIUM22
33	TH02031.N	CG6703	CASK	ctagcagtACGCGGTTCTGTTACCTTCAAtagttatattcaagcataTTGAAGGTAACAGAACCGCGTgcg	aattcgcACGCGGTTCTGTTACCTTCAAtatgcttgaatataactaTTGAAGGTAACAGAACCGCGTactg	attP2	VALIUM20
34	THU2631	CG4629	CG4629	CACCGAATTCGCCTGAAGAAGAAGGTCACG	GACACACCCAGTTTGCCTTT	attP2	VALIUM10
35	THU0086	CG8485	CG8485	ctagcagtAAGGATCATGTTGATAAGCATtagttatattcaagcataATGCTTATCAACATGATCCTTgcg	aattcgcAAGGATCATGTTGATAAGCATtatgcttgaatataactaATGCTTATCAACATGATCCTTactg	attP2	VALIUM22
36	TH02169.N2	CG17528	CG17528	ctagcagtCAGATCCTTACTGGTCTGATAtagttatattcaagcataTATCAGACCAGTAAGGATCTGgcg	aattcgcCAGATCCTTACTGGTCTGATAtatgcttgaatataactaTATCAGACCAGTAAGGATCTGactg	attP2	VALIUM22
37	THU0062	CG43143	Nuak	ctagcagtTAGCTCGTTTGTGATCAGCAAtagttatattcaagcataTTGCTGATCACAAACGAGCTAgcg	aattcgcTAGCTCGTTTGTGATCAGCAAtatgcttgaatataactaTTGCTGATCACAAACGAGCTAactg	attP2	VALIUM22
38	THU3296	CG32666	Drak	ctagcagtAACGAATGTTGTGTTAGACTAtagttatattcaagcataTAGTCTAACACAACATTCGTTgcg	aattcgcAACGAATGTTGTGTTAGACTAtatgcttgaatataactaTAGTCTAACACAACATTCGTTactg	attP2	VALIUM22
39	THU2601	CG17161	grp	CACCGAATTCGCAGACTCCTTGGAGCAAAC	GAATCGGGTCATTCTCCTCA	attP2	VALIUM10
40	THU0246	CG17216,CG6715	KP78b,KP78a	ctagcagtTCGATTGAGTTTGCTGTCGAAtagttatattcaagcataTTCGACAGCAAACTCAATCGAgcg	aattcgcTCGATTGAGTTTGCTGTCGAAtatgcttgaatataactaTTCGACAGCAAACTCAATCGAactg	attP2	VALIUM22
41	THU0344	CG17216,CG6715	KP78b,KP78a	ctagcagtCACCCAATACACCGACTTCAAtagttatattcaagcataTTGAAGTCGGTGTATTGGGTGgcg	aattcgcCACCCAATACACCGACTTCAAtatgcttgaatataactaTTGAAGTCGGTGTATTGGGTGactg	attP2	VALIUM22
42	THU0238	CG17342	Lk6	ctagcagtCAAGCTGACAATCTAAAGCTAtagttatattcaagcataTAGCTTTAGATTGTCAGCTTGgcg	aattcgcCAAGCTGACAATCTAAAGCTAtatgcttgaatataactaTAGCTTTAGATTGTCAGCTTGactg	attP2	VALIUM22
43	THU0018	CG9374	lkb1	ctagcagtCACGGTTACTTCAAACAGCTAtagttatattcaagcataTAGCTGTTTGAAGTAACCGTGgcg	aattcgcCACGGTTACTTCAAACAGCTAtatgcttgaatataactaTAGCTGTTTGAAGTAACCGTGactg	attP2	VALIUM22
44	TH01867.N	CG10895	lok	ctagcagtCGGCAAGAACATTAAGATCAAtagttatattcaagcataTTGATCTTAATGTTCTTGCCGgcg	aattcgcCGGCAAGAACATTAAGATCAAtatgcttgaatataactaTTGATCTTAATGTTCTTGCCGactg	attP40	VALIUM20
45	THU0198	CG3086	MAPk-Ak2	ctagcagtACGATAAATACTACTATACTAtagttatattcaagcataTAGTATAGTAGTATTTATCGTgcg	aattcgcACGATAAATACTACTATACTAtatgcttgaatataactaTAGTATAGTAGTATTTATCGTactg	attP2	VALIUM22
46	THU0227	CG8201	par-1	ctagcagtTAGTTAAATTGTTCCAAGTAAtagttatattcaagcataTTACTTGGAACAATTTAACTAgcg	aattcgcTAGTTAAATTGTTCCAAGTAAtatgcttgaatataactaTTACTTGGAACAATTTAACTAactg	attP2	VALIUM22
47	THU0190	CG1830	PhKgamma	ctagcagtCTGGAAGCAACCAGACAAGAAtagttatattcaagcataTTCTTGTCTGGTTGCTTCCAGgcg	aattcgcCTGGAAGCAACCAGACAAGAAtatgcttgaatataactaTTCTTGTCTGGTTGCTTCCAGactg	attP2	VALIUM22
48	THU4475	CG6114	sff	ctagcagtCAGCGAGAGATTATCGTACAAtagttatattcaagcataTTGTACGATAATCTCTCGCTGgcg	aattcgcCAGCGAGAGATTATCGTACAAtatgcttgaatataactaTTGTACGATAATCTCTCGCTGactg	attP2	VALIUM20
49	THU0264	CG42856	Sik3	ctagcagtCCGCGAGATAGCGATCCTTAAtagttatattcaagcataTTAAGGATCGCTATCTCGCGGgcg	aattcgcCCGCGAGATAGCGATCCTTAAtatgcttgaatataactaTTAAGGATCGCTATCTCGCGGactg	attP2	VALIUM22
50	THU2361	CG42347	sqa	CACCGAATTCAAGAACTGGATGCCACGAAG	TTAATAGGGCTGGTCATCCG	attP2	VALIUM10
51	THU4308	CG5408	trbl	ctagcagtTACGCTTTGTGTACTCTTAAAtagttatattcaagcataTTTAAGAGTACACAAAGCGTAgcg	aattcgcTACGCTTTGTGTACTCTTAAAtatgcttgaatataactaTTTAAGAGTACACAAAGCGTAactg	attP2	VALIUM22
52	THU1346	CG33519	Unc-89	ctagcagtCCGGTGTTCACTCAGAAGATAtagttatattcaagcataTATCTTCTGAGTGAACACCGGgcg	aattcgcCCGGTGTTCACTCAGAAGATAtatgcttgaatataactaTATCTTCTGAGTGAACACCGGactg	attP2	VALIUM20
53	TH02271.N	CG6386	ball	ctagcagtAACGTAATTGTGAATGTCAAAtagttatattcaagcataTTTGACATTCACAATTACGTTgcg	aattcgcAACGTAATTGTGAATGTCAAAtatgcttgaatataactaTTTGACATTCACAATTACGTTactg	attP40	VALIUM20
54	THU0592	CG2577	CG2577	ctagcagtCGAGTTCACAATGTACTTAAAtagttatattcaagcataTTTAAGTACATTGTGAACTCGgcg	aattcgcCGAGTTCACAATGTACTTAAAtatgcttgaatataactaTTTAAGTACATTGTGAACTCGactg	attP2	VALIUM20
55	THU4376	CG7094	CG7094	ctagcagtATGGATGCGAGAAGAACTATAtagttatattcaagcataTATAGTTCTTCTCGCATCCATgcg	aattcgcATGGATGCGAGAAGAACTATAtatgcttgaatataactaTATAGTTCTTCTCGCATCCATactg	attP2	VALIUM20
56	TH03698.N	CG8878	bsd	CTGGGTTACGATCCCTGTCAA	TTGACAGGGATCGTAACCCAG	attP40	VALIUM20
57	THU5386	CG12147	CG12147	ctagcagtAAGGACGACAGACGTTGGCAAtagttatattcaagcataTTGCCAACGTCTGTCGTCCTTgcg		attP2	VALIUM20
58	THU0020	CG2028	CkIalpha	ctagcagtACCGAAATTATTGCAAATCAAtagttatattcaagcataTTGATTTGCAATAATTTCGGTgcg	aattcgcACCGAAATTATTGCAAATCAAtatgcttgaatataactaTTGATTTGCAATAATTTCGGTactg	attP2	VALIUM22
59	THU0001	CG2048	dco	ctagcagtCTCGATTGTGGTGCTGTGCAAtagttatattcaagcataTTGCACAGCACCACAATCGAGgcg	aattcgcCTCGATTGTGGTGCTGTGCAAtatgcttgaatataactaTTGCACAGCACCACAATCGAGactg	attP2	VALIUM22
60	THU0005	CG6963	gish	ctagcagtTCCGGAAGAGTTTGCGACATAtagttatattcaagcataTATGTCGCAAACTCTTCCGGAgcg	aattcgcTCCGGAAGAGTTTGCGACATAtatgcttgaatataactaTATGTCGCAAACTCTTCCGGAactg	attP2	VALIUM22
61	THU2667	CG7236	CG7236	CACCGAATTCGGTCAGGTGAAGCTGTGTGA	TCCTTGTCCAGGCACTTCTT	attP2	VALIUM10
62	THU0346	CG42366	CG42366	ctagcagtTCCGAATATAGTCAAGCTGAAtagttatattcaagcataTTCAGCTTGACTATATTCGGAgcg	aattcgcTCCGAATATAGTCAAGCTGAAtatgcttgaatataactaTTCAGCTTGACTATATTCGGAactg	attP2	VALIUM22
63	THU0003	CG17520	CkIIalpha	ctagcagtTCGCGTGTACACAGATGTCAAtagttatattcaagcataTTGACATCTGTGTACACGCGAgcg	aattcgcTCGCGTGTACACAGATGTCAAtatgcttgaatataactaTTGACATCTGTGTACACGCGAactg	attP2	VALIUM22
64	TH02443.N	CG42320	Doa	ctagcagtCGGATTATACTTCTCACTATAtagttatattcaagcataTATAGTGAGAAGTATAATCCGgcg	aattcgcCGGATTATACTTCTCACTATAtatgcttgaatataactaTATAGTGAGAAGTATAATCCGactg	attP40	VALIUM20
65	TH02029.N	CG5680	bsk	ctagcagtCAAGCTAATGAAGCTTGTTAAtagttatattcaagcataTTAACAAGCTTCATTAGCTTGgcg	aattcgcCAAGCTAATGAAGCTTGTTAAtatgcttgaatataactaTTAACAAGCTTCATTAGCTTGactg	attP2	VALIUM20
66	THU0115	CG5475	Mpk2	ctagcagtAAGGATGTAAAGTGAACACAAtagttatattcaagcataTTGTGTTCACTTTACATCCTTgcg	aattcgcAAGGATGTAAAGTGAACACAAtatgcttgaatataactaTTGTGTTCACTTTACATCCTTactg	attP2	VALIUM22
67	THU0123	CG7393	p38b	ctagcagtCAGCGGATTAATAACATTATAtagttatattcaagcataTATAATGTTATTAATCCGCTGgcg	aattcgcCAGCGGATTAATAACATTATAtatgcttgaatataactaTATAATGTTATTAATCCGCTGactg	attP2	VALIUM22
68	TH01813.N	CG33338	p38c	ctagcagtTACGATGTCTGATTAACATAAtagttatattcaagcataTTATGTTAATCAGACATCGTAgcg	aattcgcTACGATGTCTGATTAACATAAtatgcttgaatataactaTTATGTTAATCAGACATCGTAactg	attP2	VALIUM20
69	THU0191	CG12559	rl	ctagcagtATGAGAGATGTTTATATTGTAtagttatattcaagcataTACAATATAAACATCTCTCATgcg	aattcgcATGAGAGATGTTTATATTGTAtatgcttgaatataactaTACAATATAAACATCTCTCATactg	attP2	VALIUM22
70	TH02892.N	CG1362	cdc2rk	ctagcagtCTCCGAATTCGAGAAACTGAAtagttatattcaagcataTTCAGTTTCTCGAATTCGGAGgcg	aattcgcCTCCGAATTCGAGAAACTGAAtatgcttgaatataactaTTCAGTTTCTCGAATTCGGAGactg	attP40	VALIUM20
71	THU0143	CG10498	cdc2c	ctagcagtAAGAAGCTGATGGATAAGAAAtagttatattcaagcataTTTCTTATCCATCAGCTTCTTgcg	aattcgcAAGAAGCTGATGGATAAGAAAtatgcttgaatataactaTTTCTTATCCATCAGCTTCTTactg	attP2	VALIUM22
72	THU0215	CG5072	Cdk4	ctagcagtTTGTTTGTAGTCGTAAGTTAAtagttatattcaagcataTTAACTTACGACTACAAACAAgcg	aattcgcTTGTTTGTAGTCGTAAGTTAAtatgcttgaatataactaTTAACTTACGACTACAAACAAactg	attP2	VALIUM22
73	THU0167	CG8203	Cdk5	ctagcagtTTCGATTATAGTATAAGATAAtagttatattcaagcataTTATCTTATACTATAATCGAAgcg	aattcgcTTCGATTATAGTATAAGATAAtatgcttgaatataactaTTATCTTATACTATAATCGAAactg	attP2	VALIUM22
74	THU0068	CG3319	Cdk7	ctagcagtAAGGATAACAAGATTATATTAtagttatattcaagcataTAATATAATCTTGTTATCCTTgcg	aattcgcAAGGATAACAAGATTATATTAtatgcttgaatataactaTAATATAATCTTGTTATCCTTactg	attP2	VALIUM22
75	THU0206	CG10572	Cdk8	ctagcagtCAAGGTGTTCCTGTTGATCGAtagttatattcaagcataTCGATCAACAGGAACACCTTGgcg	aattcgcCAAGGTGTTCCTGTTGATCGAtatgcttgaatataactaTCGATCAACAGGAACACCTTGactg	attP2	VALIUM22
76	THU0205	CG5179	Cdk9	ctagcagtCACGATGTCCCTGATGGAGAAtagttatattcaagcataTTCTCCATCAGGGACATCGTGgcg	aattcgcCACGATGTCCCTGATGGAGAAtatgcttgaatataactaTTCTCCATCAGGGACATCGTGactg	attP2	VALIUM22
77	THU0030	CG7597	Cdk12	ctagcagtAAGGTGTAAATTATAAATGAAtagttatattcaagcataTTCATTTATAATTTACACCTTgcg	aattcgcAAGGTGTAAATTATAAATGAAtatgcttgaatataactaTTCATTTATAATTTACACCTTactg	attP2	VALIUM22
78	THU0129	CG10579	Eip63E	ctagcagtTCAGCTGGACAAGATATTCAAtagttatattcaagcataTTGAATATCTTGTCCAGCTGAgcg	aattcgcTCAGCTGGACAAGATATTCAAtatgcttgaatataactaTTGAATATCTTGTCCAGCTGAactg	attP2	VALIUM22
79	THU0024	CG4268	Pitslre	ctagcagtTACGATTACGATTAATTGTTAtagttatattcaagcataTAACAATTAATCGTAATCGTAgcg	aattcgcTACGATTACGATTAATTGTTAtatgcttgaatataactaTAACAATTAATCGTAATCGTAactg	attP2	VALIUM22
80	THU0285	CG4551	smi35A	ctagcagtTAGGTATATTGTTGTATGTAAtagttatattcaagcataTTACATACAACAATATACCTAgcg	aattcgcTAGGTATATTGTTGTATGTAAtatgcttgaatataactaTTACATACAACAATATACCTAactg	attP2	VALIUM22
81	THU0249	CG17090	hipk	ctagcagtAAGCATATTCTTGTAAATATAtagttatattcaagcataTATATTTACAAGAATATGCTTgcg	aattcgcAAGCATATTCTTGTAAATATAtatgcttgaatataactaTATATTTACAAGAATATGCTTactg	attP2	VALIUM22
82	THU0090	CG42273	mnb	ctagcagtCTCGGACTATCTGAAGTTCAAtagttatattcaagcataTTGAACTTCAGATAGTCCGAGgcg	aattcgcCTCGGACTATCTGAAGTTCAAtatgcttgaatataactaTTGAACTTCAGATAGTCCGAGactg	attP2	VALIUM22
83	THU3842	CG7693	fray	ctagcagtCAGTCTGATGATGATACGTAAtagttatattcaagcataTTACGTATCATCATCAGACTGgcg	aattcgcCAGTCTGATGATGATACGTAAtatgcttgaatataactaTTACGTATCATCATCAGACTGactg	attP2	VALIUM20
84	THU4592	CG5169	GckIII	ctagcagtTCGGATTAGATGAGATACCAAtagttatattcaagcataTTGGTATCTCATCTAATCCGAgcg		attP2	VALIUM22
85	THU4920	CG16973	msn	ctagcagtAAGGTGCTTCATCGTGTCAAAtagttatattcaagcataTTTGACACGATGAAGCACCTTgcg		attP40	VALIUM20
86	TH02634.N	CG4527	slik	ctagcagtCTCAATGATATTGGCTGTTAAtagttatattcaagcataTTAACAGCCAATATCATTGAGgcg	aattcgcCTCAATGATATTGGCTGTTAAtatgcttgaatataactaTTAACAGCCAATATCATTGAGactg	attP40	VALIUM20
87	THU0057	CG40293	Stlk	ctagcagtTCGGAATTACTTGTTGCGAAAtagttatattcaagcataTTTCGCAACAAGTAATTCCGAgcg	aattcgcTCGGAATTACTTGTTGCGAAAtatgcttgaatataactaTTTCGCAACAAGTAATTCCGAactg	attP2	VALIUM22
88	TH01814.N	CG31003	gskt	ctagcagtTCCGCATTACAAGCAGTTCAAtagttatattcaagcataTTGAACTGCTTGTAATGCGGAgcg	aattcgcTCCGCATTACAAGCAGTTCAAtatgcttgaatataactaTTGAACTGCTTGTAATGCGGAactg	attP2	VALIUM20
89	THU0209	CG4032	Abl	ctagcagtCACAACGATGTTAGCAACATAtagttatattcaagcataTATGTTGCTAACATCGTTGTGgcg	aattcgcCACAACGATGTTAGCAACATAtatgcttgaatataactaTATGTTGCTAACATCGTTGTGactg	attP2	VALIUM22
90	THU0139	CG14992	Ack	ctagcagtAACGACGATGTTTCCGCATTAtagttatattcaagcataTAATGCGGAAACATCGTCGTTgcg	aattcgcAACGACGATGTTTCCGCATTAtatgcttgaatataactaTAATGCGGAAACATCGTCGTTactg	attP2	VALIUM22
91	THU0168	CG43741	PR2	ctagcagtCACGAGATATCAGATGATGAAtagttatattcaagcataTTCATCATCTGATATCTCGTGgcg	aattcgcCACGAGATATCAGATGATGAAtatgcttgaatataactaTTCATCATCTGATATCTCGTGactg	attP2	VALIUM22
92	THU0026	CG8049	Btk29A	ctagcagtAACGCGTTAACTGTTAGACAAtagttatattcaagcataTTGTCTAACAGTTAACGCGTTgcg	aattcgcAACGCGTTAACTGTTAGACAAtatgcttgaatataactaTTGTCTAACAGTTAACGCGTTactg	attP2	VALIUM22
93	THU0042	CG42317	Csk	ctagcagtCAGGTGCGAGGTCAAACTGAAtagttatattcaagcataTTCAGTTTGACCTCGCACCTGgcg	aattcgcCAGGTGCGAGGTCAAACTGAAtatgcttgaatataactaTTCAGTTTGACCTCGCACCTGactg	attP2	VALIUM22
94	THU0243	CG10023	Fak56D	ctagcagtAAGAAACAAGTTGTTCGTCAAtagttatattcaagcataTTGACGAACAACTTGTTTCTTgcg	aattcgcAAGAAACAAGTTGTTCGTCAAtatgcttgaatataactaTTGACGAACAACTTGTTTCTTactg	attP2	VALIUM22
95	THU0741	CG8874	Fps85D	ctagcagtCCCGACGAACAGAAGCGTAAAtagttatattcaagcataTTTACGCTTCTGTTCGTCGGGgcg	aattcgcCCCGACGAACAGAAGCGTAAAtatgcttgaatataactaTTTACGCTTCTGTTCGTCGGGactg	attP2	VALIUM20
96	THU0277	CG1594	hop	ctagcagtCAGCGAATGTCGAGTGATCTAtagttatattcaagcataTAGATCACTCGACATTCGCTGgcg	aattcgcCAGCGAATGTCGAGTGATCTAtatgcttgaatataactaTAGATCACTCGACATTCGCTGactg	attP2	VALIUM22
97	THU4114	CG18247	shark	ctagcagtATGTTTATAGCTTGTAATATAtagttatattcaagcataTATATTACAAGCTATAAACATgcg	aattcgcATGTTTATAGCTTGTAATATAtatgcttgaatataactaTATATTACAAGCTATAAACATactg	attP40	VALIUM20
98	THU5557	CG44128	Src42A	ctagcagtCACACGAGCAAATGTAGATAAtagttatattcaagcataTTATCTACATTTGCTCGTGTGgcg		attP40	VALIUM20
99	TH02117.N	CG7524	Src64B	ctagcagtTAGCAGTTGATAGATGAACTAtagttatattcaagcataTAGTTCATCTATCAACTGCTAgcg	aattcgcTAGCAGTTGATAGATGAACTAtatgcttgaatataactaTAGTTCATCTATCAACTGCTAactg	attP40	VALIUM20
100	TH02121.N	CG4488	wee	ctagcagtCAAGAACGAGATACTGATGAAtagttatattcaagcataTTCATCAGTATCTCGTTCTTGgcg	aattcgcCAAGAACGAGATACTGATGAAtatgcttgaatataactaTTCATCAGTATCTCGTTCTTGactg	attP40	VALIUM20
101	THU0055	CG8866	CG8866	ctagcagtCAGCTATGCGACCGTGTACAAtagttatattcaagcataTTGTACACGGTCGCATAGCTGgcg	aattcgcCAGCTATGCGACCGTGTACAAtatgcttgaatataactaTTGTACACGGTCGCATAGCTGactg	attP2	VALIUM22
102	THU0045	CG10967	Atg1	ctagcagtACCGATGAGAATGCTTAGTTAtagttatattcaagcataTAACTAAGCATTCTCATCGGTgcg	aattcgcACCGATGAGAATGCTTAGTTAtatgcttgaatataactaTAACTAAGCATTCTCATCGGTactg	attP2	VALIUM22
103	THU1720	CG3068	aur	ctagcagtCCGCTTCACAATTCAAACGAAtagttatattcaagcataTTCGTTTGAATTGTGAAGCGGgcg	aattcgcCCGCTTCACAATTCAAACGAAtatgcttgaatataactaTTCGTTTGAATTGTGAAGCGGactg	attP40	VALIUM20
104	THU0133	CG14030	Bub1	ctagcagtCCGGTCAATAAGACCTTACAAtagttatattcaagcataTTGTAAGGTCTTATTGACCGGgcg	aattcgcCCGGTCAATAAGACCTTACAAtatgcttgaatataactaTTGTAAGGTCTTATTGACCGGactg	attP2	VALIUM22
105	THU0211	CG7838	BubR1	ctagcagtTACGAGCGTCGTCTAGAACAAtagttatattcaagcataTTGTTCTAGACGACGCTCGTAgcg	aattcgcTACGAGCGTCGTCTAGAACAAtatgcttgaatataactaTTGTTCTAGACGACGCTCGTAactg	attP2	VALIUM22
106	THU0276	CG1227	CG1227	ctagcagtTTCGTGTTTAGTGTTATCGAAtagttatattcaagcataTTCGATAACACTAAACACGAAgcg	aattcgcTTCGTGTTTAGTGTTATCGAAtatgcttgaatataactaTTCGATAACACTAAACACGAAactg	attP2	VALIUM22
107	TH03704.N	CG4041	CG4041	ATGGTTCTTTCTCAAGGATAA	TTATCCTTGAGAAAGAACCAT	attP40	VALIUM20
108	THU0041	CG8173	CG8173	ctagcagtTAGAGTTTGAGTGCTCTACAAtagttatattcaagcataTTGTAGAGCACTCAAACTCTAgcg	aattcgcTAGAGTTTGAGTGCTCTACAAtatgcttgaatataactaTTGTAGAGCACTCAAACTCTAactg	attP2	VALIUM22
109	TH03720.N	CG8726	CG8726	GTCGACGATTGTGTTAAGCTA	TAGCTTAACACAATCGTCGAC	attP40	VALIUM20
110	THU4096	CG11486	CG11486	ctagcagtAACGACTACGATAAAGGATTAtagttatattcaagcataTAATCCTTTATCGTAGTCGTTgcg	aattcgcAACGACTACGATAAAGGATTAtatgcttgaatataactaTAATCCTTTATCGTAGTCGTTactg	attP40	VALIUM20
111	THU0103	CG17698	CG17698	ctagcagtTAGAAAGTTAAGAATATTAAAtagttatattcaagcataTTTAATATTCTTAACTTTCTAgcg	aattcgcTAGAAAGTTAAGAATATTAAAtatgcttgaatataactaTTTAATATTCTTAACTTTCTAactg	attP2	VALIUM22
112	THU0130	CG6551	fu	ctagcagtTAGTTTGTATATCGAAATATAtagttatattcaagcataTATATTTCGATATACAAACTAgcg	aattcgcTAGTTTGTATATCGAAATATAtatgcttgaatataactaTATATTTCGATATACAAACTAactg	attP2	VALIUM22
113	THU0241	CG1609	Gcn2	ctagcagtCAGGTTGTTCTCTTTACGCAAtagttatattcaagcataTTGCGTAAAGAGAACAACCTGgcg	aattcgcCAGGTTGTTCTCTTTACGCAAtatgcttgaatataactaTTGCGTAAAGAGAACAACCTGactg	attP2	VALIUM22
114	THU0154	CG40080	Haspin	ctagcagtTAGCAGCTATATAGAAATAAAtagttatattcaagcataTTTATTTCTATATAGCTGCTAgcg	aattcgcTAGCAGCTATATAGAAATAAAtatgcttgaatataactaTTTATTTCTATATAGCTGCTAactg	attP2	VALIUM22
115	TH03692.N	CG4201	immune response deficient 5	AAGAGCAAGCAAGATACGAAA	TTTCGTATCTTGCTTGCTCTT	attP40	VALIUM20
116	THU0141	CG2615	ik2	ctagcagtCACAATAACTCTACTATTGAAtagttatattcaagcataTTCAATAGTAGAGTTATTGTGgcg	aattcgcCACAATAACTCTACTATTGAAtatgcttgaatataactaTTCAATAGTAGAGTTATTGTGactg	attP2	VALIUM22
117	THU0124	CG4583	Ire1	ctagcagtAAGCATCATTATCACGAGCTAtagttatattcaagcataTAGCTCGTGATAATGATGCTTgcg	aattcgcAAGCATCATTATCACGAGCTAtatgcttgaatataactaTAGCTCGTGATAATGATGCTTactg	attP2	VALIUM22
118	THU4106	CG1098	Madm	ctagcagtCCCGTAGTGGATACCACGAAAtagttatattcaagcataTTTCGTGGTATCCACTACGGGgcg	aattcgcCCCGTAGTGGATACCACGAAAtatgcttgaatataactaTTTCGTGGTATCCACTACGGGactg	attP40	VALIUM20
119	THU0125	CG8767	mos	ctagcagtCCGGACAACTATCATCAACTAtagttatattcaagcataTAGTTGATGATAGTTGTCCGGgcg	aattcgcCCGGACAACTATCATCAACTAtatgcttgaatataactaTAGTTGATGATAGTTGTCCGGactg	attP2	VALIUM22
120	THU0162	CG7643	ald	ctagcagtTAGTGAAATGTCAAAGGTCAAtagttatattcaagcataTTGACCTTTGACATTTCACTAgcg	aattcgcTAGTGAAATGTCAAAGGTCAAtatgcttgaatataactaTTGACCTTTGACATTTCACTAactg	attP2	VALIUM22
121	THU0192	CG32417	Myt1	ctagcagtTACGACCGACTGTACATGCAAtagttatattcaagcataTTGCATGTACAGTCGGTCGTAgcg	aattcgcTACGACCGACTGTACATGCAAtatgcttgaatataactaTTGCATGTACAGTCGGTCGTAactg	attP2	VALIUM22
122	THU0224	CG10637	Nak	ctagcagtTTCGACAAGATACGACAGAGAtagttatattcaagcataTCTCTGTCGTATCTTGTCGAAgcg	aattcgcTTCGACAAGATACGACAGAGAtatgcttgaatataactaTCTCTGTCGTATCTTGTCGAAactg	attP2	VALIUM22
123	THU0210	CG17256	Nek2	ctagcagtTTGGTTGTTTGGTATACGAGAtagttatattcaagcataTCTCGTATACCAAACAACCAAgcg	aattcgcTTGGTTGTTTGGTATACGAGAtatgcttgaatataactaTCTCGTATACCAAACAACCAAactg	attP2	VALIUM22
124	THU1692	CG10951	niki	ctagcagtCCGCACGAGATCCTTGAGAAAtagttatattcaagcataTTTCTCAAGGATCTCGTGCGGgcg	aattcgcCCGCACGAGATCCTTGAGAAAtatgcttgaatataactaTTTCTCAAGGATCTCGTGCGGactg	attP2	VALIUM20
125	THU0029	CG2087	PEK	ctagcagtCAGAATCACAATAACAACCAAtagttatattcaagcataTTGGTTGTTATTGTGATTCTGgcg	aattcgcCAGAATCACAATAACAACCAAtatgcttgaatataactaTTGGTTGTTATTGTGATTCTGactg	attP2	VALIUM22
126	THU3783	CG4523	Pink1	ctagcagtCAGCGATTATCTAACGACCAAtagttatattcaagcataTTGGTCGTTAGATAATCGCTGgcg	aattcgcCAGCGATTATCTAACGACCAAtatgcttgaatataactaTTGGTCGTTAGATAATCGCTGactg	attP40	VALIUM20
127	THU4108	CG11420	png	ctagcagtACGAGGAGACCTCAACAAATAtagttatattcaagcataTATTTGTTGAGGTCTCCTCGTgcg	aattcgcACGAGGAGACCTCAACAAATAtatgcttgaatataactaTATTTGTTGAGGTCTCCTCGTactg	attP40	VALIUM20
128	THU2654	CG43756	Slob	CACCGAATTCCGAGCTCGGAGCAAGATAAC	TCCATGAGTATTTCCCTGGC	attP2	VALIUM10
129	THU0077	CG9746	ird1	ctagcagtCAGGCAGTACTCAGTCTGTTAtagttatattcaagcataTAACAGACTGAGTACTGCCTGgcg	aattcgcCAGGCAGTACTCAGTCTGTTAtatgcttgaatataactaTAACAGACTGAGTACTGCCTGactg	attP2	VALIUM22
130	THU4104	CG7177	Wnk	ctagcagtCAGGTGGAACATCAACTACTAtagttatattcaagcataTAGTAGTTGATGTTCCACCTGgcg	aattcgcCAGGTGGAACATCAACTACTAtatgcttgaatataactaTAGTAGTTGATGTTCCACCTGactg	attP40	VALIUM20
131	THU0268	CG18582	mbt	ctagcagtACGCTAAGAGCTAATGTTAAAtagttatattcaagcataTTTAACATTAGCTCTTAGCGTgcg	aattcgcACGCTAAGAGCTAATGTTAAAtatgcttgaatataactaTTTAACATTAGCTCTTAGCGTactg	attP2	VALIUM22
132	THU0008	CG10295	Pak	ctagcagtCACGACGACGCTGGACAAGAAtagttatattcaagcataTTCTTGTCCAGCGTCGTCGTGgcg	aattcgcCACGACGACGCTGGACAAGAAtatgcttgaatataactaTTCTTGTCCAGCGTCGTCGTGactg	attP2	VALIUM22
133	THU0259	CG14895	Pak3	ctagcagtCACCAAGTGGTTCAAGAAGAAtagttatattcaagcataTTCTTCTTGAACCACTTGGTGgcg	aattcgcCACCAAGTGGTTCAAGAAGAAtatgcttgaatataactaTTCTTCTTGAACCACTTGGTGactg	attP2	VALIUM22
134	THU2762	CG12069	CG12069	CACCGAATTCACACGGTCAACCTGATAGCC	ACGCAGAGCTCCACTGAAAT	attP2	VALIUM10
135	THU0037	CG4379	Pka-C1	ctagcagtCACGAGCAATTTCGATGACTAtagttatattcaagcataTAGTCATCGAAATTGCTCGTGgcg	aattcgcCACGAGCAATTTCGATGACTAtatgcttgaatataactaTAGTCATCGAAATTGCTCGTGactg	attP2	VALIUM22
136	THU2733	CG6117	Pka-C3	GTCTAGAATCACGATGGGGATACCAAA	AGAATTCCTAGTTTTGGGGACTGCTCG	attP2	VALIUM10
137	THU0152	CG1954	Pkc98E	ctagcagtCACGTTAGTTGTACATAAGAAtagttatattcaagcataTTCTTATGTACAACTAACGTGgcg	aattcgcCACGTTAGTTGTACATAAGAAtatgcttgaatataactaTTCTTATGTACAACTAACGTGactg	attP2	VALIUM22
138	THU2432	CG4839	CG4839	CACCGAATTCAATGCACATGTCGATGTCGT	GGTGCTGGCGGTATGTTAAT	attP2	VALIUM10
139	THU2772	CG3324	Pkg21D	CACCGAATTCCAGGATCGCGTGGATATCTT	ACGTCTTAGAGCTCGTTCCG	attP2	VALIUM10
140	THU2680	CG8250	Alk	CACCGAATTCGGCCACACAATACGAGGACT	CTCCTTCAAAGTTTCCGTGC	attP2	VALIUM10
141	THU5259	CG32134	btl	ctagcagtAAGATACGGAGTACTACCGAAtagttatattcaagcataTTCGGTAGTACTCCGTATCTTgcg		attP2	VALIUM20
142	THU2592	CG10244	Cad96Ca	CACCGAATTCCTGTCACCGATGGCTCCTAT	GTTATCGGCGTCAGTTTGGT	attP2	VALIUM10
143	THU0216	CG17559	dnt	ctagcagtCACGCGCTATGTCTAGGACAAtagttatattcaagcataTTGTCCTAGACATAGCGCGTGgcg	aattcgcCACGCGCTATGTCTAGGACAAtatgcttgaatataactaTTGTCCTAGACATAGCGCGTGactg	attP2	VALIUM22
144	THU3933	CG17348	drl	ctagcagtCAAGTGTGTGTTTATGTCTAAtagttatattcaagcataTTAGACATAAACACACACTTGgcg	aattcgcCAAGTGTGTGTTTATGTCTAAtatgcttgaatataactaTTAGACATAAACACACACTTGactg	attP2	VALIUM20
145	THU1863	CG10079	Egfr	GTCTAGACTATGCAAGTTGCGCATTGTT	AGAATTCGGAGTCTGCACCAGGACATT	attP2	VALIUM1
146	THU0170	CG1511	Eph	ctagcagtAAGGTCGAATTAGATGCTATAtagttatattcaagcataTATAGCATCTAATTCGACCTTgcg	aattcgcAAGGTCGAATTAGATGCTATAtatgcttgaatataactaTATAGCATCTAATTCGACCTTactg	attP2	VALIUM22
147	THU1653	CG7223	htl	ctagcagtTCGGTTGTATTTGCTGTTGTAtagttatattcaagcataTACAACAGCAAATACAACCGAgcg	aattcgcTCGGTTGTATTTGCTGTTGTAtatgcttgaatataactaTACAACAGCAAATACAACCGAactg	attP2	VALIUM20
148	TH02540.N	CG4007	Nrk	ctagcagtCAAGATCTATTTGCAGGACTAtagttatattcaagcataTAGTCCTGCAAATAGATCTTGgcg	aattcgcCAAGATCTATTTGCAGGACTAtatgcttgaatataactaTAGTCCTGCAAATAGATCTTGactg	attP40	VALIUM20
149	TH01856.N	CG14396	Ret	ctagcagtATGGTAGACCCGAGAATACTAtagttatattcaagcataTAGTATTCTCGGGTCTACCATgcg	aattcgcATGGTAGACCCGAGAATACTAtatgcttgaatataactaTAGTATTCTCGGGTCTACCATactg	attP40	VALIUM20
150	TH03009.N	CG8565	CG8565	ctagcagtCCGGTTGGCGATCGAACAGAAtagttatattcaagcataTTCTGTTCGATCGCCAACCGGgcg		attP40	VALIUM20
151	TH02955.N	CG11489	srpk79D	ctagcagtTAAGCTGATAGTGAAGAACAAtagttatattcaagcataTTGTTCTTCACTATCAGCTTAgcg		attP40	VALIUM20
152	TH02452.N2	CG15793	Dsor1	ctagcagtCTGGGTGTGCAAGACAATGGAtagttatattcaagcataTCCATTGTCTTGCACACCCAGgcg	aattcgcCTGGGTGTGCAAGACAATGGAtatgcttgaatataactaTCCATTGTCTTGCACACCCAGactg	attP40	VALIUM22
153	THU0021	CG12244	lic	ctagcagtAAGAAAGTGTTTATAATTATAtagttatattcaagcataTATAATTATAAACACTTTCTTgcg	aattcgcAAGAAAGTGTTTATAATTATAtatgcttgaatataactaTATAATTATAAACACTTTCTTactg	attP2	VALIUM22
154	THU0213	CG4720	Pk92B	ctagcagtTTGGAAGCGACTATCAACGAAtagttatattcaagcataTTCGTTGATAGTCGCTTCCAAgcg	aattcgcTTGGAAGCGACTATCAACGAAtatgcttgaatataactaTTCGTTGATAGTCGCTTCCAAactg	attP2	VALIUM22
155	THU4554	CG8224	babo	ctagcagtTTGGTTCGAAATTTACAAGAAtagttatattcaagcataTTCTTGTAAATTTCGAACCAAgcg		attP2	VALIUM22
156	THU4196	CG6027	cdi	ctagcagtTACGATATGTGTACATATAAAtagttatattcaagcataTTTATATGTACACATATCGTAgcg	aattcgcTACGATATGTGTACATATAAAtatgcttgaatataactaTTTATATGTACACATATCGTAactg	attP40	VALIUM20
157	THU0135	CG2899	ksr	ctagcagtATGGTCAAGTGTATATAGTAAtagttatattcaagcataTTACTATATACACTTGACCATgcg	aattcgcATGGTCAAGTGTATATAGTAAtatgcttgaatataactaTTACTATATACACTTGACCATactg	attP2	VALIUM22
158	THU2177	CG1848	LIMK1	CACCGAATTCATACAGTGAAACCGGGCAAG	GCGGATGGTGGACAACTACT	attP2	VALIUM10
159	THU0120	CG5483	Lrrk	ctagcagtACGGCTGAATATGTCATACAAtagttatattcaagcataTTGTATGACATATTCAGCCGTgcg	aattcgcACGGCTGAATATGTCATACAAtatgcttgaatataactaTTGTATGACATATTCAGCCGTactg	attP2	VALIUM22
160	THU0064	CG7904	put	ctagcagtCTCACCGAGACTTCAAGTCTAtagttatattcaagcataTAGACTTGAAGTCTCGGTGAGgcg	aattcgcCTCACCGAGACTTCAAGTCTAtatgcttgaatataactaTAGACTTGAAGTCTCGGTGAGactg	attP2	VALIUM22
161	THU3291	CG1891	sax	CACCGAATTCTACATAAGCTGGCTTCCGCT	CAAGTCAGTTGGTGGTGTGG	attP2	VALIUM10
162	THU1140	CG2272	slpr	ctagcagtACCACCCGATGTACTAGTCAAtagttatattcaagcataTTGACTAGTACATCGGGTGGTgcg	aattcgcACCACCCGATGTACTAGTCAAtatgcttgaatataactaTTGACTAGTACATCGGGTGGTactg	attP2	VALIUM20
163	THU0048	CG18492	Tak1	ctagcagtATCGATGACGGTCTTGTTAAAtagttatattcaagcataTTTAACAAGACCGTCATCGATgcg	aattcgcATCGATGACGGTCTTGTTAAAtatgcttgaatataactaTTTAACAAGACCGTCATCGATactg	attP2	VALIUM22
164	THU0255	CG8789	wnd	ctagcagtCCCGAAGTTGGAGTTGTCCAAtagttatattcaagcataTTGGACAACTCCAACTTCGGGgcg	aattcgcCCCGAAGTTGGAGTTGTCCAAtatgcttgaatataactaTTGGACAACTCCAACTTCGGGactg	attP2	VALIUM22
165	THU4014	CG10033	for	GTCTAGACGGGACATTAACCTCACAGA	GTCTAGACGGGACATTAACCTCACAGA	attP2	VALIUM1
166	THU0552	CG4006	Akt1	ctagcagtATCGGACTTCCTGCTCAACAAtagttatattcaagcataTTGTTGAGCAGGAAGTCCGATgcg	aattcgcATCGGACTTCCTGCTCAACAAtatgcttgaatataactaTTGTTGAGCAGGAAGTCCGATactg	attP2	VALIUM20
167	TH02635.N	CG10522	sti	ctagcagtCAGGTGGTAGCCGATGCTAAAtagttatattcaagcataTTTAGCATCGGCTACCACCTGgcg	aattcgcCAGGTGGTAGCCGATGCTAAAtatgcttgaatataactaTTTAGCATCGGCTACCACCTGactg	attP40	VALIUM20
168	THU5591	CG6535	tefu	ctagcagtCAGGAGATTCTACCTAAACTAtagttatattcaagcataTAGTTTAGGTAGAATCTCCTGgcg		attP40	VALIUM20
169	TH02878.N	CG7028	Prp4k	ctagcagtCAGCTGGTTGTCCACACCAAAtagttatattcaagcataTTTGGTGTGGACAACCAGCTGgcg	aattcgcCAGCTGGTTGTCCACACCAAAtatgcttgaatataactaTTTGGTGTGGACAACCAGCTGactg	attP40	VALIUM20
170	TH02911.N	CG5125	ninaC	ctagcagtCACAAGATGTGTCCTACAATAtagttatattcaagcataTATTGTAGGACACATCTTGTGgcg	aattcgcCACAAGATGTGTCCTACAATAtatgcttgaatataactaTATTGTAGGACACATCTTGTGactg	attP40	VALIUM20
171	THU0250	CG2621	sgg	ctagcagtTCCAAACTACACGGAATTCAAtagttatattcaagcataTTGAATTCCGTGTAGTTTGGAgcg	aattcgcTCCAAACTACACGGAATTCAAtatgcttgaatataactaTTGAATTCCGTGTAGTTTGGAactg	attP2	VALIUM22
172	THU0189	CG1107	aux	ctagcagtTAGGATCTATATGGAGGTTTAtagttatattcaagcataTAAACCTCCATATAGATCCTAgcg	aattcgcTAGGATCTATATGGAGGTTTAtatgcttgaatataactaTAAACCTCCATATAGATCCTAactg	attP2	VALIUM22
173	TH02427.N	CG10673	Tcs5	ctagcagtATGATTGGTTAACGAATAATAtagttatattcaagcataTATTATTCGTTAACCAATCATgcg	aattcgcATGATTGGTTAACGAATAATAtatgcttgaatataactaTATTATTCGTTAACCAATCATactg	attP40	VALIUM20
174	THU0178	CG34412	tlk	ctagcagtCAGCAACAGACTTCCAATCAAtagttatattcaagcataTTGATTGGAAGTCTGTTGCTGgcg	aattcgcCAGCAACAGACTTCCAATCAAtatgcttgaatataactaTTGATTGGAAGTCTGTTGCTGactg	attP2	VALIUM22
175	THU0698	CG33554	Nipped-A	ctagcagtACGATCGATTGTTATATATAAtagttatattcaagcataTTATATATAACAATCGATCGTgcg	aattcgcACGATCGATTGTTATATATAAtatgcttgaatataactaTTATATATAACAATCGATCGTactg	attP2	VALIUM20
176	THU0260	CG10504	Ilk	ctagcagtAAAGAACGATGTGGTAGCTAAtagttatattcaagcataTTAGCTACCACATCGTTCTTTgcg	aattcgcAAAGAACGATGTGGTAGCTAAtatgcttgaatataactaTTAGCTACCACATCGTTCTTTactg	attP2	VALIUM22
177	THU2421	CG9533	rut	CACCGAATTCGTGGCGGACAAATTCAAGAG	GCGAAAAGCTCTCCGAAATA	attP2	VALIUM10	Figure 3E
178	TH02507.N	CG32498	dnc	ctagcagtAAGGATGTGATATATTCTGTAtagttatattcaagcataTACAGAATATATCACATCCTTgcg	aattcgcAAGGATGTGATATATTCTGTAtatgcttgaatataactaTACAGAATATATCACATCCTTactg	attP40	VALIUM20	Figure 3E
179	THU2352	CG1495	CaMKI	CACCGAATTCCAAGCCTACTACGCCGCTAC	AAGAGATGAAACGGTGCAGG	attP2	VALIUM10	Figure 3E
180	THU4064	CG18069	CaMKII	CACCGAATTCGCAAAGTCCGCTTATTCTCG	CACCGAATTCGCAAAGTCCGCTTATTCTCG	attP2	VALIUM10	Figure 3E
181	THU2828	CG7450	CrebA	AAGAATTCACTGCAGGCCCTAGTTAGCA	AGTCTAGAGGCTTCTGCATTTGAGCTTC	attP2	VALIUM10	Figure 3E
182	THU2514	CG6103	CrebB-17A	AGTCTAGATGCAGAAGGTGGTCTACGTG	AAGAATTCCTTGAGCGACTTCAGCTCCT	attP2	VALIUM10	Figure 3E
